# Supplementary material for: Electron Density and Molecular Orbital Analyses of the Nature of Bonding in the η3-CCH Agostic Rhodium Complexes Preceding the C–C and C–H Bond Cleavages
Source: Molecules. 2024 Oct 10;29(20):4788. doi: 10.3390/molecules29204788 (PMC11510536; doi:10.3390/molecules29204788)
Supplement: Supplementary file 1 [file molecules-29-04788-s001.zip]

Archive with 2 entries (2 files):
- dynamic eta3-SI-edited.pdf
- XYZ2SI-eta3.txt
