# Supplementary material for: Electron Density and Molecular Orbital Analyses of the Nature of Bonding in the η3-CCH Agostic Rhodium Complexes Preceding the C–C and C–H Bond Cleavages
Source: Molecules. 2024 Oct 10;29(20):4788. doi: 10.3390/molecules29204788 (PMC11510536; doi:10.3390/molecules29204788)
Supplement: Supplementary file 1 [file molecules-29-04788-s001.zip › XYZ2SI-eta3.txt]

c2h4.xyz
    6
 SCF Done:  E(RPBE1PBE) =  -78.5154416901     A.U. after    1 cycles            
   C     0.000000    0.661488    0.000002
   H     0.000000    1.230282    0.922786
   C     0.000000   -0.661488    0.000002
   H     0.000000   -1.230282    0.922786
   H     0.000000    1.230385   -0.922800
   H     0.000000   -1.230385   -0.922800

co.xyz
    2
 SCF Done:  E(RPBE1PBE) =  -113.231295897     A.U. after    1 cycles            
   C     0.000000    0.000000   -0.642004
   O     0.000000    0.000000    0.481503

meoh.xyz
    6
 SCF Done:  E(RPBE1PBE) =  -115.641363035     A.U. after    1 cycles            
   C     0.658639   -0.020112    0.000002
   H     1.081787    0.984086    0.000004
   H     1.025607   -0.543571   -0.890532
   H     1.025603   -0.543573    0.890536
   O    -0.743337    0.121746   -0.000001
   H    -1.138134   -0.750238   -0.000012

PCO
pco.xyz
   57
 SCF Done:  E(RPBE1PBE) =  -1199.00150520     A.U. after    1 cycles            
   C    -0.598228    0.621809   -0.827978
   C    -1.010868    1.960453   -0.820100
   C    -2.338369    2.256198   -0.545441
   C    -3.287098    1.273012   -0.315831
   C    -2.895481   -0.064390   -0.415649
   C    -1.557053   -0.391652   -0.665425
   C    -3.919851   -1.146057   -0.253429
   O    -3.807582   -1.728293    1.027893
   C    -1.136925   -1.825514   -0.802484
   C    -0.075580    3.095429   -1.120296
   C    -4.694959    1.674024    0.016340
   C     0.844985    0.281263   -1.074211
   P     1.791796   -0.594545    0.284901
   C    -4.735454   -2.758656    1.214840
   H    -4.591939   -3.568636    0.486004
   H    -4.589841   -3.156990    2.218373
   H    -4.930215   -0.742064   -0.384809
   H    -3.792977   -1.919078   -1.024585
   H    -5.768092   -2.394693    1.122352
   H     0.904880   -0.425132   -1.907811
   H     1.395216    1.165984   -1.391098
   H    -4.752927    2.749756    0.182842
   H    -5.392980    1.428823   -0.788816
   H    -5.051025    1.175117    0.919888
   H     0.742189    3.171732   -0.400182
   H     0.378261    2.990124   -2.109120
   H    -0.614447    4.042615   -1.103807
   H    -2.643787    3.297088   -0.511276
   H    -1.920113   -2.517513   -0.508154
   H    -0.852015   -2.047140   -1.836935
   H    -0.266223   -2.035462   -0.179423
   C     2.271859    0.766371    1.492479
   C     3.293570   -1.128249   -0.735065
   C     2.972213    0.112810    2.685535
   C     4.443758   -1.514567    0.189864
   C     2.831804   -2.400077   -1.453904
   C     3.804515   -0.135073   -1.774512
   C     3.132849    1.900224    0.953780
   C     0.943459    1.319488    2.015382
   H     0.291114    0.516284    2.365728
   H     1.141085    1.986949    2.859928
   H     0.392882    1.880623    1.264790
   H     3.220486    2.690056    1.707615
   H     4.143720    1.564254    0.718349
   H     2.711310    2.353117    0.055016
   H     2.382721   -0.718630    3.077120
   H     3.965104   -0.260098    2.442454
   H     3.083025    0.853317    3.483986
   H     3.652902   -2.797039   -2.059388
   H     2.529246   -3.168203   -0.740289
   H     1.990438   -2.217184   -2.125300
   H     4.111979   -2.167859    0.999723
   H     5.202970   -2.053199   -0.385844
   H     4.926748   -0.640328    0.626712
   H     4.126106    0.805092   -1.328056
   H     4.667743   -0.567433   -2.291397
   H     3.055304    0.089189   -2.534616

ag-pco.xyz
   58
 SCF Done:  E(RPBE1PBE) =  -1309.39589039     A.U. after    1 cycles            
   C    -0.686433    1.516681   -0.949750
   C    -1.426249    2.612485   -0.516409
   C    -2.742787    2.417878   -0.103419
   C    -3.324402    1.158741   -0.032347
   C    -2.608411    0.068184   -0.529765
   C    -1.324275    0.260333   -1.075212
   C    -3.097248   -1.336418   -0.396582
   O    -2.128962   -2.087743    0.368280
   Rh   -0.059853   -1.225336    0.135972
   C    -0.701179   -0.834568   -1.919465
   C    -0.836490    3.989396   -0.462364
   C    -4.694040    1.006989    0.557944
   C     0.812816    1.577072   -1.108340
   P     1.549447    0.208371   -0.096680
   C    -2.440975   -3.469974    0.441628
   H    -2.423251   -3.927860   -0.551922
   H    -1.689506   -3.939363    1.072822
   H    -4.051626   -1.385586    0.128550
   H    -3.228763   -1.832299   -1.366305
   H    -3.428832   -3.609490    0.887812
   H     1.143015    1.420953   -2.139391
   H     1.215674    2.541087   -0.800286
   H    -5.087354    1.974670    0.864932
   H    -5.400165    0.574011   -0.153669
   H    -4.681033    0.362438    1.440485
   H    -0.360640    4.261383   -1.406203
   H    -1.608115    4.728608   -0.253348
   H    -0.080413    4.082519    0.322083
   H    -3.315022    3.276429    0.228112
   H     0.038960   -1.698046   -1.505546
   H    -1.464326   -1.450845   -2.389602
   H    -0.057652   -0.412514   -2.687132
   C     1.613755    0.605331    1.731947
   C     3.188414   -0.213632   -0.853432
   C     1.212157   -0.769594    2.298275
   C     3.822066   -1.367637   -0.078050
   C     2.929516   -0.700190   -2.280886
   C     4.103710    1.008071   -0.889540
   C     2.927307    1.081849    2.332256
   C     0.527370    1.619498    2.081479
   H    -0.456731    1.330425    1.712945
   H     0.472901    1.706470    3.169586
   H     0.767756    2.607286    1.689608
   H     2.800595    1.181250    3.413936
   H     3.756340    0.398419    2.162882
   H     3.204584    2.064460    1.948964
   H     0.158402   -1.084956    2.009713
   H     1.930455   -1.558504    2.085178
   H     1.088327   -0.714250    3.384968
   H     3.883150   -1.003782   -2.718691
   H     2.269428   -1.568499   -2.297611
   H     2.516027    0.074928   -2.927007
   H     3.157582   -2.233799   -0.047008
   H     4.740219   -1.670736   -0.586205
   H     4.090695   -1.099204    0.942002
   H     4.360475    1.365365    0.105883
   H     5.035036    0.739141   -1.393985
   H     3.659471    1.833402   -1.449105

ag-pco-meoh.xyz
   64
 SCF Done:  E(RPBE1PBE) =  -1425.07219520     A.U. after    1 cycles            
   C    -0.481999    1.757809   -0.889815
   C    -1.068120    2.886642   -0.326821
   C    -2.407262    2.825800    0.058781
   C    -3.164310    1.665244   -0.040361
   C    -2.598037    0.557698   -0.674711
   C    -1.287540    0.638297   -1.174349
   C    -3.285856   -0.761502   -0.774524
   O    -2.427085   -1.781286   -0.207077
   Rh   -0.262797   -1.163832   -0.105368
   O    -0.167479   -1.963923    1.866592
   C    -1.312854   -1.942152    2.727818
   C    -0.297726    4.157529   -0.126298
   C    -0.769831   -0.417995   -2.109157
   C    -4.559636    1.637009    0.507567
   C     0.998672    1.593022   -1.079366
   P     1.589072    0.092218   -0.127284
   C    -2.858476   -3.093221   -0.525492
   H    -0.042624   -1.323906   -1.773230
   H    -2.833509   -3.261633   -1.606232
   H    -2.175893   -3.788158   -0.040235
   H    -4.230091   -0.775041   -0.228519
   H    -3.500952   -1.042370   -1.812942
   H    -3.874491   -3.259677   -0.157642
   H     1.263195    1.421439   -2.126543
   H     1.555710    2.474763   -0.769154
   H    -1.570597   -0.960299   -2.605780
   H    -0.118223    0.020093   -2.860943
   H    -4.814877    2.596551    0.954372
   H    -5.299281    1.427145   -0.268171
   H    -4.673806    0.873712    1.281920
   H     0.138332    4.507384   -1.064323
   H    -0.946506    4.944880    0.254171
   H     0.524814    4.042358    0.585126
   H    -2.861075    3.707447    0.496596
   H    -1.702311   -0.928034    2.703899
   H    -2.082423   -2.630275    2.379628
   H    -1.005887   -2.194964    3.742697
   H     0.236244   -2.833727    1.873990
   C     2.076397    0.748810    1.564400
   C     3.089292   -0.479918   -1.105460
   H    -0.020425    0.671814    2.184528
   H     1.030258    1.679935    3.187960
   H     0.486397    2.253458    1.614300
   H     3.267844    2.255250    2.503910
   H     4.142834    1.378436    1.260012
   H     2.960364    2.616704    0.812336
   H     1.791160   -1.164718    2.569758
   H     3.484587   -0.808459    2.205826
   H     2.662003    0.051220    3.495780
   H     3.449898   -1.551726   -2.923571
   H     1.997468   -2.098457   -2.080287
   H     1.991665   -0.580758   -3.002107
   H     3.312648   -2.243430    0.166697
   H     4.643379   -1.947602   -0.950265
   H     4.494629   -0.961894    0.495021
   H     4.393402    1.252222   -0.748210
   H     4.803911    0.269974   -2.145468
   H     3.437990    1.370118   -2.227002
   C     2.532486   -0.373955    2.497030
   C     3.924550   -1.460891   -0.286818
   C     2.585038   -1.218487   -2.345103
   C     3.970004    0.681196   -1.570663
   C     3.173882    1.807258    1.511062
   C     0.813083    1.373655    2.161750

ag-co-pco.xyz
   60
 SCF Done:  E(RPBE1PBE) =  -1422.72024788     A.U. after    1 cycles            
   H     1.875766   -3.872651   -0.771310
   C     1.126776   -0.560862    2.291102
   H     0.576161   -0.030373    3.065069
   H     0.506152   -1.430540    2.011591
   H     2.031501   -0.964459    2.742145
   C    -0.722369    1.553253    1.258696
   C     0.751572    1.583800    0.968553
   C     3.294584    1.303715   -0.207735
   C     1.502471    0.402818    1.175096
   C     1.378198    2.695032    0.398270
   C     2.645695    2.533250   -0.147351
   C     2.722875    0.235632    0.480343
   C     0.743257    4.054210    0.403950
   H     3.124260    3.393374   -0.602189
   C     3.298827   -1.143430    0.425271
   C     4.578969    1.174364   -0.969055
   H    -0.228183    4.082671   -0.092929
   H     1.385310    4.778595   -0.094435
   H     0.585973    4.399113    1.428486
   H     4.488541    0.449960   -1.781867
   H     5.403405    0.852407   -0.329950
   H     4.859136    2.129285   -1.410422
   Rh    0.300697   -1.056935   -0.156809
   P    -1.469508    0.278381    0.123299
   H    -1.198659    2.522902    1.130054
   H    -0.935751    1.227911    2.279113
   H     3.612819   -3.529950   -0.595613
   O     2.316802   -1.967770   -0.219543
   H     3.511259   -1.550595    1.420019
   H     4.219131   -1.182414   -0.157863
   C     2.620979   -3.355274   -0.172747
   H     2.589587   -3.722059    0.856751
   C    -1.979663    1.148861   -1.452582
   C    -2.922272   -0.387540    1.099658
   C    -2.453545    0.141183   -2.499797
   C    -0.730007    1.818535   -2.024846
   C    -3.063414    2.196642   -1.214087
   C    -3.876298   -1.185866    0.214236
   C    -3.695447    0.735366    1.793258
   C    -2.359405   -1.325488    2.167637
   H    -0.389166    2.655183   -1.423536
   H    -0.975026    2.204439   -3.017253
   H     0.093376    1.108921   -2.130509
   H    -2.809548    2.895763   -0.415112
   H    -4.027946    1.744955   -0.985345
   H    -3.188801    2.780443   -2.128992
   H    -2.752244    0.702415   -3.388497
   H    -3.306848   -0.454076   -2.187800
   H    -1.649753   -0.530121   -2.796679
   H    -4.429855   -0.548232   -0.473063
   H    -4.608161   -1.678105    0.858993
   H    -3.370122   -1.964411   -0.357446
   H    -3.086773    1.280910    2.514655
   H    -4.522274    0.285889    2.348471
   H    -4.122999    1.450308    1.094339
   H    -1.679499   -0.819162    2.853934
   H    -1.837066   -2.173747    1.724164
   H    -3.190897   -1.710415    2.762531
   C    -0.653065   -2.222261   -1.148892
   O    -1.228531   -3.003907   -1.752517

ag-c2h4-pco.xyz
   64
 SCF Done:  E(RPBE1PBE) =  -1387.98682501     A.U. after    1 cycles            
   C    -1.012657   -0.627191   -2.160224
   H    -0.462646   -0.192898   -2.992704
   H    -0.340881   -1.449857   -1.783309
   H    -1.886339   -1.142260   -2.550991
   C     0.863082    1.448079   -1.283704
   C    -0.604512    1.594289   -1.012050
   C    -3.204448    1.539941    0.061145
   C    -1.419855    0.453600   -1.182979
   C    -1.164127    2.762694   -0.495982
   C    -2.464425    2.714988   -0.005078
   C    -2.676248    0.398860   -0.542643
   C    -0.406566    4.056701   -0.469376
   H    -2.896889    3.622824    0.400414
   C    -3.360805   -0.928165   -0.468947
   C    -4.535859    1.536901    0.749918
   H     0.454093    4.027192    0.203036
   H    -1.050203    4.869038   -0.135677
   H    -0.031467    4.314985   -1.461689
   H    -4.544478    0.850088    1.599874
   H    -5.344493    1.240623    0.078850
   H    -4.771354    2.529804    1.129357
   Rh   -0.350374   -1.061039    0.158615
   P     1.516199    0.159065   -0.104598
   H     1.407464    2.384316   -1.188672
   H     1.054743    1.075111   -2.292302
   H    -3.619362   -1.321658   -1.459804
   H    -4.278284   -0.880899    0.118473
   C     2.093178    1.078700    1.427343
   C     2.952955   -0.594258   -1.062731
   C     2.782753    0.125867    2.411699
   C     0.834508    1.643475    2.090850
   C     3.051320    2.226492    1.120631
   C     3.926757   -1.353057   -0.163468
   C     3.735836    0.474730   -1.827572
   C     2.361735   -1.579228   -2.070440
   H     0.342465    2.391449    1.475339
   H     1.123833    2.123090    3.028880
   H     0.103069    0.866242    2.309139
   H     2.643400    2.948842    0.413312
   H     4.010316    1.874288    0.743640
   H     3.250400    2.765317    2.050517
   H     2.736897    0.568926    3.408989
   H     3.832460   -0.018692    2.171271
   H     2.318031   -0.856248    2.468949
   H     4.543459   -0.680429    0.428318
   H     4.600602   -1.930153   -0.801079
   H     3.435003   -2.054341    0.508969
   H     3.136478    0.974846   -2.587588
   H     4.564737   -0.014680   -2.345202
   H     4.163293    1.232808   -1.174440
   H     1.699063   -1.092284   -2.786948
   H     1.812780   -2.382197   -1.576790
   H     3.179108   -2.024853   -2.641891
   C    -2.901921   -3.182911    0.148658
   H    -2.932725   -3.563831   -0.876273
   H    -2.203530   -3.771962    0.738168
   C    -0.116605   -1.831723    2.061155
   C     0.522386   -2.680121    1.132647
   H     0.455381   -1.245685    2.766443
   H    -1.116288   -2.072921    2.411342
   H     0.043793   -3.595114    0.796222
   H     1.603198   -2.726104    1.098546
   O    -2.456728   -1.837306    0.173769
   H    -3.896364   -3.255497    0.595327

POCOP
pocop.xyz
   69
 SCF Done:  E(RPBE1PBE) =  -1733.90620936     A.U. after    1 cycles            
   C    -1.182858   -0.285587   -1.460349
   C    -1.179617   -1.353133   -2.349307
   C     0.019906   -1.851173   -2.821750
   C     1.213493   -1.314403   -2.373738
   C     1.200880   -0.250819   -1.481362
   C     0.002784    0.337642   -1.054602
   C    -0.005877    1.625457   -0.292981
   P    -2.860358    0.381618    0.539877
   H     0.026395   -2.675692   -3.523799
   H     0.866593    2.218423   -0.564097
   H    -0.898744    2.198418   -0.539412
   H     0.008949    1.481804    0.787088
   C    -3.451079   -1.331122    1.024647
   C    -4.318593    1.490072    0.138170
   C    -5.195053    1.636776    1.377584
   C    -5.162927    1.080164   -1.063090
   C    -2.190745   -2.201431    0.956432
   C    -3.878997   -1.261396    2.490767
   H    -4.819015   -0.730145    2.629862
   H    -4.011524   -2.277110    2.875499
   H    -3.117655   -0.771094    3.102848
   H    -2.402763   -3.170039    1.419122
   H    -1.869602   -2.382291   -0.068278
   H    -1.355421   -1.746485    1.495109
   H    -4.604308    1.824047    2.278306
   H    -5.871519    2.485998    1.243981
   H    -5.810517    0.752857    1.546710
   H    -5.737680    0.174879   -0.878765
   H    -5.873294    1.881853   -1.289577
   H    -4.544196    0.919739   -1.945701
   P     2.846101    0.365313    0.531080
   C     3.476542   -1.372272    0.876016
   C     4.278346    1.541024    0.261207
   C     2.192217   -2.167740    1.147479
   H     2.453225   -3.191960    1.432036
   H     1.614908   -1.723513    1.960909
   H     1.548466   -2.220333    0.267811
   C     4.302366   -1.347217    2.158384
   H     4.422335   -2.368665    2.531740
   H     5.299806   -0.938528    1.992833
   H     3.816024   -0.765110    2.946246
   C     5.415885    1.031691   -0.612371
   H     6.097133    1.856831   -0.844650
   H     5.999302    0.261568   -0.107712
   H     5.045679    0.627136   -1.555340
   C     4.803263    1.963625    1.632784
   H     5.507225    2.791867    1.508940
   H     3.992977    2.308055    2.279640
   H     5.327981    1.159779    2.146720
   H     2.165731   -1.702883   -2.708255
   H    -2.128764   -1.774186   -2.654388
   O     2.420815    0.234466   -1.090409
   O    -2.414269    0.157181   -1.063023
   C    -4.541557   -1.960380    0.172131
   H    -5.510897   -1.489630    0.338503
   H    -4.305258   -1.896169   -0.891275
   H    -4.645928   -3.019841    0.428562
   C    -3.675397    2.847073   -0.167301
   H    -3.060790    3.198956    0.663910
   H    -3.051848    2.796633   -1.061488
   H    -4.459845    3.587705   -0.349637
   C     3.655181    2.774440   -0.398561
   H     3.280291    2.551678   -1.397227
   H     2.833282    3.174180    0.200035
   H     4.416585    3.555395   -0.483001
   C     4.251377   -2.057076   -0.240957
   H     5.229175   -1.609722   -0.405185
   H     4.407337   -3.108634    0.021091
   H     3.704402   -2.028201   -1.182005

ag-pocop.xyz
   70
 SCF Done:  E(RPBE1PBE) =  -1844.33002069     A.U. after    1 cycles            
   C     1.216814    1.674474   -1.334448
   C     1.137754    3.047954   -1.388751
   C    -0.108868    3.649668   -1.519823
   C    -1.272849    2.890141   -1.492080
   C    -1.175262    1.516227   -1.432916
   C     0.072455    0.863284   -1.493056
   Rh    0.134500   -0.642299    0.129507
   C     0.148102   -0.540593   -2.106640
   P     2.318515   -0.170252    0.023988
   H    -0.176819    4.728186   -1.572317
   H    -0.722478   -0.680156   -2.739717
   H     1.061664   -0.624840   -2.686533
   H     0.154454   -1.518956   -1.474990
   C     2.419857    0.480437    1.772154
   C     3.727411   -1.237442   -0.488723
   C     3.743061   -2.465766    0.420604
   C     5.053295   -0.480323   -0.451734
   C     1.916685    1.922443    1.790123
   C     1.391137   -0.449853    2.444133
   H     1.701021   -1.493669    2.459207
   H     1.208480   -0.139279    3.478180
   H     0.345392   -0.363782    2.009199
   H     1.814323    2.242574    2.830103
   H     2.626480    2.590732    1.303221
   H     0.950954    2.038026    1.301208
   H     4.517796   -3.150841    0.069638
   H     3.969764   -2.226474    1.458447
   H     2.789455   -2.997574    0.385889
   H     5.358160   -0.223047    0.559776
   H     5.830806   -1.118588   -0.878474
   H     5.009981    0.432040   -1.047629
   P    -2.203080   -0.304464    0.029659
   C    -2.973042    0.718322    1.390488
   C    -3.310152   -1.700052   -0.501201
   C    -1.905330    1.690036    1.898593
   H    -2.355360    2.327258    2.663981
   H    -1.068230    1.165717    2.356569
   H    -1.518533    2.336906    1.111535
   C    -3.374266   -0.195957    2.546079
   H    -3.643474    0.424993    3.403879
   H    -4.237141   -0.815745    2.307445
   H    -2.555074   -0.847941    2.859742
   C    -4.791242   -1.348216   -0.586929
   H    -5.327392   -2.208206   -0.996163
   H    -5.225469   -1.132508    0.387769
   H    -4.971147   -0.501648   -1.250305
   C    -3.084545   -2.853401    0.480414
   H    -3.611657   -3.734669    0.107746
   H    -2.025195   -3.107864    0.561343
   H    -3.464130   -2.642544    1.478329
   H    -2.248157    3.358313   -1.488160
   H     2.039171    3.638318   -1.292157
   O    -2.295612    0.730039   -1.279580
   O     2.431862    1.061777   -1.067710
   C    -2.842235   -2.159533   -1.883049
   H    -2.957953   -1.379822   -2.635530
   H    -1.806927   -2.500644   -1.869332
   H    -3.458311   -3.009655   -2.184005
   C    -4.167072    1.539510    0.908381
   H    -5.000741    0.928971    0.573896
   H    -4.519310    2.152211    1.742001
   H    -3.890386    2.210768    0.096480
   C     3.744773    0.425120    2.517783
   H     4.176928   -0.572689    2.561809
   H     4.475831    1.102928    2.077864
   H     3.576246    0.754262    3.547279
   C     3.450350   -1.697681   -1.920989
   H     2.525499   -2.272351   -1.989505
   H     3.410053   -0.859810   -2.617293
   H     4.266404   -2.352046   -2.235121

ag-pocop-meoh.xyz
   76
 SCF Done:  E(RPBE1PBE) =  -1960.01183674     A.U. after    1 cycles            
   C     1.182989    2.039437   -0.902899
   C     1.182138    3.375274   -0.566478
   C    -0.033761    4.041238   -0.456424
   C    -1.240725    3.364175   -0.593205
   C    -1.220840    2.027729   -0.925525
   C    -0.012400    1.344386   -1.206149
   Rh   -0.006791   -0.496676   -0.073491
   C    -0.002016    0.273493   -2.317222
   P     2.278192   -0.093811   -0.090130
   H    -0.041403    5.092688   -0.199631
   H    -0.894304    0.416905   -2.918307
   H     0.887789    0.432983   -2.917575
   H     0.007091   -0.817921   -2.051708
   C     3.000295    0.426579    1.559334
   C     3.484460   -1.144575   -1.049971
   C     3.350814   -2.587675   -0.562107
   C     4.935021   -0.681724   -0.961304
   C     4.153016    1.420050    1.433485
   C     1.880981    1.114495    2.343252
   H     1.040632    0.447146    2.535134
   H     2.279008    1.443395    3.306740
   H     1.486264    1.988009    1.824887
   H     4.440127    1.742505    2.437612
   H     5.033993    0.997636    0.960265
   H     3.856936    2.305538    0.872928
   H     4.011602   -3.220330   -1.159402
   H     3.634529   -2.715149    0.481589
   H     2.331666   -2.954172   -0.697941
   H     5.355913   -0.811726    0.034251
   H     5.533121   -1.287323   -1.646936
   H     5.047623    0.361138   -1.259171
   P    -2.287487   -0.101334   -0.096801
   C    -3.014409    0.435247    1.543013
   C    -3.460322   -1.209111   -1.026197
   C    -1.899576    1.131866    2.325612
   H    -2.310226    1.484111    3.275590
   H    -1.080666    0.448209    2.542960
   H    -1.489280    1.991677    1.796517
   C    -3.455825   -0.793298    2.336710
   H    -3.703792   -0.478091    3.353377
   H    -4.343101   -1.265480    1.917894
   H    -2.661272   -1.538811    2.405339
   C    -4.924554   -0.790148   -0.947049
   H    -5.506590   -1.444264   -1.601308
   H    -5.335408   -0.888058    0.056063
   H    -5.071889    0.234393   -1.290251
   C    -3.274141   -2.629903   -0.490403
   H    -3.895160   -3.309436   -1.078686
   H    -2.236786   -2.952780   -0.596748
   H    -3.564751   -2.736755    0.552910
   H    -2.186158    3.860597   -0.420447
   H     2.118856    3.881013   -0.373912
   O    -2.384494    1.306491   -0.988193
   O     2.357647    1.334747   -0.949431
   C    -3.040331   -1.206672   -2.496321
   H    -3.134961   -0.219376   -2.947464
   H    -2.020639   -1.567137   -2.628373
   H    -3.700238   -1.887325   -3.039070
   C    -4.169402    1.421889    1.388702
   H    -5.036368    0.995571    0.892645
   H    -4.482743    1.738003    2.387008
   H    -3.866473    2.311752    0.838868
   C     3.445092   -0.811298    2.335336
   H     2.668450   -1.580863    2.374791
   H     4.343108   -1.265365    1.919128
   H     3.670213   -0.522093    3.364708
   C     3.062192   -1.113177   -2.519232
   H     2.052419   -1.497014   -2.660384
   H     3.130180   -0.111681   -2.942633
   H     3.739392   -1.760920   -3.080643
   O    -0.129085   -1.924203    1.562229
   H     0.328467   -1.583619    2.332988
   C     0.167037   -3.316807    1.424933
   H     1.234797   -3.478948    1.276858
   H    -0.176381   -3.853475    2.310354
   H    -0.375492   -3.672670    0.554063

ag-co-pocop.xyz
   72
 SCF Done:  E(RPBE1PBE) =  -1957.66509111     A.U. after    1 cycles            
   C     1.205371    1.835550   -1.186170
   C     1.213181    3.192345   -0.940188
   C    -0.000008    3.867215   -0.872211
   C    -1.213214    3.192361   -0.940015
   C    -1.205454    1.835564   -1.185980
   C    -0.000065    1.148726   -1.465545
   Rh    0.000057   -0.526219    0.021134
   C    -0.000168   -0.026502   -2.433786
   P     2.293686   -0.147058   -0.052591
   H     0.000008    4.933205   -0.682510
   H    -0.000002   -1.053699   -2.006531
   H    -0.891345    0.036957   -3.051537
   H     0.890722    0.037073   -3.051927
   C     3.010071    0.617973    1.490571
   C     3.427153   -1.402863   -0.816322
   C     3.429060   -0.489225    2.456102
   C     3.232002   -2.726062   -0.071670
   C     2.989980   -1.607994   -2.266696
   C     4.182552    1.550342    1.193474
   H     4.480168    2.029508    2.129241
   H     5.052431    1.031828    0.800220
   H     3.906984    2.334980    0.490289
   H     2.628303   -1.209874    2.634642
   H     4.315074   -1.024979    2.119618
   H     3.669955   -0.030668    3.418018
   H     3.841477   -3.487813   -0.563166
   H     3.540799   -2.682780    0.970590
   H     2.192687   -3.056350   -0.109836
   H     3.094114   -0.698895   -2.858090
   H     3.635347   -2.370388   -2.708134
   H     1.965179   -1.971546   -2.334976
   P    -2.293777   -0.147102   -0.052508
   C    -3.010125    0.617825    1.490669
   C    -3.427268   -1.402807   -0.816316
   C    -1.898139    1.431926    2.157401
   H    -2.313461    1.913126    3.046286
   H    -1.070785    0.796780    2.469497
   H    -1.500585    2.213207    1.510141
   C    -3.428896   -0.489475    2.456155
   H    -2.627988   -1.209982    2.634582
   H    -3.669808   -0.030995    3.418103
   H    -4.314835   -1.025376    2.119704
   C    -4.896060   -0.989138   -0.806391
   H    -5.464598   -1.732400   -1.370367
   H    -5.313606   -0.958275    0.198320
   H    -5.053109   -0.021776   -1.284734
   C    -3.231819   -2.726088   -0.071851
   H    -3.841297   -3.487852   -0.563322
   H    -2.192469   -3.056244   -0.110213
   H    -3.540440   -2.682932    0.970473
   O     2.370238    1.113990   -1.151515
   O    -2.370324    1.114064   -1.151276
   H     2.150968    3.704507   -0.773247
   H    -2.150978    3.704530   -0.772955
   C     0.000303   -1.726153    1.389348
   O     0.000647   -2.472018    2.255568
   C    -2.990327   -1.607630   -2.266817
   H    -3.094490   -0.698384   -2.857978
   H    -1.965563   -1.971212   -2.335360
   H    -3.635795   -2.369896   -2.708321
   C    -4.182744    1.550049    1.193685
   H    -5.052772    1.031268    0.801123
   H    -4.479920    2.029673    2.129346
   H    -3.907530    2.334341    0.489961
   C     4.895877   -0.988954   -0.806744
   H     5.052633   -0.021669   -1.285329
   H     5.313588   -0.957797    0.197886
   H     5.464442   -1.732232   -1.370670
   C     1.898083    1.431978    2.157387
   H     1.500091    2.212849    1.509907
   H     1.071025    0.796744    2.470048
   H     2.313592    1.913661    3.045922

ag-c2h4-pocop.xyz
   76
 SCF Done:  E(RPBE1PBE) =  -1922.92040976     A.U. after   16 cycles            
   C     0.070151   -0.256587   -2.345641
   H     0.956998   -0.181585   -2.970798
   H     0.136467   -1.241069   -1.833635
   H    -0.818145   -0.301661   -2.968737
   C     1.158052    1.758992   -1.238534
   C    -1.312965    3.037828   -1.268110
   C    -0.006673    0.991944   -1.475141
   C     1.107616    3.135052   -1.161252
   C    -0.128563    3.764872   -1.227933
   C    -1.245470    1.663059   -1.340292
   H    -0.174443    4.845341   -1.176438
   Rh    0.010699   -0.549041    0.123056
   P     2.312128   -0.139074    0.014916
   C     3.054779    0.702259    1.506410
   C     3.522014   -1.325334   -0.780552
   C     3.195994   -0.290165    2.663590
   C     2.054255    1.783762    1.926193
   C     4.398502    1.359429    1.209153
   C     4.235333   -2.171631    0.273367
   C     4.556792   -0.584880   -1.627470
   C     2.737057   -2.271237   -1.691485
   H     1.964899    2.575370    1.184688
   H     2.410613    2.238022    2.853642
   H     1.059355    1.373448    2.104100
   H     4.343418    2.025494    0.347748
   H     5.188196    0.629463    1.036014
   H     4.694168    1.956907    2.075402
   H     3.331589    0.277669    3.586875
   H     4.056167   -0.944191    2.554853
   H     2.312892   -0.914368    2.796128
   H     4.959480   -1.594655    0.844768
   H     4.785915   -2.961141   -0.242720
   H     3.550560   -2.658538    0.969434
   H     4.090591   -0.019190   -2.432282
   H     5.221201   -1.327271   -2.076810
   H     5.170426    0.098232   -1.044026
   H     2.292697   -1.750505   -2.536958
   H     1.951252   -2.805809   -1.155904
   H     3.429878   -3.011216   -2.098405
   C    -3.442107   -1.523957   -0.651763
   C    -3.094617    0.803851    1.357030
   C    -4.865063   -1.040748   -0.912341
   C    -1.983669    1.611409    2.033727
   H    -5.423852   -1.850660   -1.388208
   H    -5.391919   -0.779642    0.003863
   H    -4.885156   -0.184381   -1.587132
   H    -2.432879    2.229449    2.815431
   H    -1.240180    0.964593    2.496571
   H    -1.470260    2.276217    1.339199
   C    -0.240457   -1.413182    2.043281
   C     0.287005   -2.366741    1.166407
   H     0.379506   -0.931438    2.788180
   H    -1.281776   -1.483758    2.324409
   H    -0.342931   -3.145855    0.753085
   H     1.333243   -2.637330    1.230523
   P    -2.305183   -0.199978   -0.023962
   C    -2.849339   -2.035291   -1.965655
   H    -2.850152   -1.267495   -2.738475
   H    -1.835070   -2.414201   -1.833245
   H    -3.467442   -2.863607   -2.318931
   C    -3.434334   -2.681039    0.348818
   H    -3.902143   -2.430531    1.297549
   H    -3.993371   -3.514449   -0.082717
   H    -2.421619   -3.035464    0.545239
   C    -3.757899   -0.084773    2.409782
   H    -4.065209    0.555028    3.240681
   H    -4.654052   -0.576944    2.035211
   H    -3.092938   -0.842744    2.823150
   C    -4.139516    1.779042    0.813629
   H    -4.952147    1.284614    0.287546
   H    -4.570206    2.316298    1.662041
   H    -3.701732    2.514972    0.144083
   H    -2.273310    3.531893   -1.222357
   H     2.021053    3.699578   -1.030451
   O     2.347525    1.102585   -1.111608
   O    -2.378340    0.896680   -1.287810

PCP
pcp.xyz
   79
 SCF Done:  E(RPBE1PBE) =  -1740.65204956     A.U. after    1 cycles            
   C     1.218723    1.247958   -1.036062
   C     1.215572    2.636386   -0.851900
   C     0.000029    3.297661   -0.777609
   C    -1.215499    2.636361   -0.851923
   C    -1.218620    1.247933   -1.036086
   C     0.000060    0.566741   -1.187048
   C    -2.530672    0.517113   -1.107675
   C     0.000092   -0.884960   -1.569253
   C     2.478222    3.444421   -0.768556
   C    -2.478167    3.444365   -0.768573
   C     2.530783    0.517155   -1.107641
   P     2.815579   -0.861329    0.123763
   H    -3.357022    1.224881   -1.067452
   H    -2.613976    0.018659   -2.078360
   H     2.614140    0.018779   -2.078361
   H     3.357128    1.224925   -1.067319
   H    -2.241641    4.503918   -0.670670
   H    -3.097049    3.324213   -1.661442
   H    -3.097661    3.167554    0.088763
   H     3.097107    3.324276   -1.661423
   H     2.241670    4.503970   -0.670663
   H     3.097724    3.167636    0.088782
   H     0.000017    4.376308   -0.657472
   H     0.000198   -1.541907   -0.700017
   H    -0.878195   -1.135152   -2.163680
   H     0.878313   -1.135061   -2.163819
   C     3.344075    0.027488    1.699068
   C     4.318994   -1.661788   -0.702793
   C     3.462039   -1.021142    2.806750
   C     5.020290   -2.587528    0.286576
   C     3.726031   -2.533710   -1.813970
   C     5.345107   -0.716279   -1.318781
   C     4.617804    0.858524    1.639602
   C     2.162298    0.926701    2.069117
   H     1.222138    0.370860    2.056453
   H     2.310947    1.315389    3.081446
   H     2.049823    1.773908    1.396716
   H     4.732764    1.425349    2.569772
   H     5.505889    0.235033    1.528499
   H     4.603740    1.578193    0.819118
   H     2.555036   -1.625950    2.868620
   H     4.306614   -1.692818    2.665453
   H     3.597613   -0.515214    3.768014
   H     4.529410   -3.078541   -2.320042
   H     3.017406   -3.260343   -1.413019
   H     3.208283   -1.942268   -2.572077
   H     4.312276   -3.240190    0.802183
   H     5.730074   -3.222797   -0.252724
   H     5.584587   -2.031508    1.035361
   H     5.792544   -0.052791   -0.580366
   H     6.153056   -1.302282   -1.769441
   H     4.913633   -0.101563   -2.109432
   P    -2.815534   -0.861257    0.123839
   C    -3.344514    0.027690    1.698908
   C    -4.318654   -1.662050   -0.702935
   C    -2.162925    0.927069    2.069154
   H    -2.311858    1.315834    3.081411
   H    -1.222699    0.371331    2.056764
   H    -2.050385    1.774227    1.396701
   C    -4.618311    0.858591    1.639022
   H    -5.506304    0.235001    1.527747
   H    -4.733573    1.425500    2.569104
   H    -4.604100    1.578177    0.818468
   C    -3.462652   -1.020827    2.806679
   H    -3.598525   -0.514805    3.767851
   H    -4.307120   -1.692607    2.665241
   H    -2.555602   -1.625534    2.868849
   C    -5.344863   -0.716777   -1.319125
   H    -6.152612   -1.302966   -1.769900
   H    -5.792564   -0.053358   -0.580808
   H    -4.913388   -0.101997   -2.109726
   C    -5.019918   -2.587898    0.286355
   H    -5.729508   -3.223312   -0.253032
   H    -4.311855   -3.240418    0.802074
   H    -5.584421   -2.031968    1.035049
   C    -3.725332   -2.533889   -1.813987
   H    -3.207587   -1.942365   -2.572032
   H    -3.016621   -3.260362   -1.412896
   H    -4.528517   -3.078904   -2.320168

ag-pcp.xyz
   80
 SCF Done:  E(RPBE1PBE) =  -1851.09362071     A.U. after    1 cycles            
   C     1.255626    1.965533   -0.951043
   C     1.149747    3.293158   -0.539270
   C    -0.113812    3.867875   -0.452801
   C    -1.284708    3.153364   -0.681226
   C    -1.187197    1.824485   -1.093340
   C     0.086974    1.265845   -1.319551
   C    -2.390563    0.925431   -1.216902
   Rh    0.148226   -0.800006   -0.068783
   C     0.186593   -0.000168   -2.137287
   C     2.356127    4.117429   -0.202872
   C    -2.607769    3.832061   -0.489729
   C     2.574825    1.231390   -0.899948
   P     2.356822   -0.383809   -0.026029
   H    -3.317373    1.455966   -1.013693
   H    -2.487099    0.527376   -2.228709
   H     2.957721    0.996655   -1.897508
   H     3.345888    1.829834   -0.416861
   H    -2.469384    4.899277   -0.322920
   H    -3.255037    3.712926   -1.360623
   H    -3.147955    3.437231    0.374861
   H     3.083172    4.121981   -1.017475
   H     2.071171    5.150111   -0.007483
   H     2.869895    3.749551    0.689367
   H    -0.190075    4.909952   -0.163808
   H     0.111070   -1.139625   -1.728328
   H    -0.633050   -0.051101   -2.851052
   H     1.123646   -0.043170   -2.684883
   C     2.330228   -0.179848    1.836780
   C     3.678787   -1.530714   -0.648003
   C     1.224479   -1.192598    2.188582
   C     3.503629   -2.890642    0.025302
   C     3.432278   -1.721740   -2.146563
   C     5.081482   -0.971980   -0.428411
   C     3.594512   -0.467865    2.630401
   C     1.860147    1.230626    2.184754
   H     0.963893    1.525971    1.640987
   H     1.642470    1.274473    3.255256
   H     2.641754    1.962799    1.982788
   H     3.374508   -0.355363    3.696050
   H     3.979891   -1.474248    2.481676
   H     4.383476    0.244456    2.386498
   H     0.186310   -0.957590    1.768959
   H     1.495931   -2.222227    1.965328
   H     0.978340   -1.135255    3.255098
   H     4.140560   -2.462866   -2.524121
   H     2.425948   -2.095830   -2.342756
   H     3.589997   -0.808244   -2.721173
   H     2.495147   -3.279567   -0.133115
   H     4.208167   -3.599008   -0.416796
   H     3.701050   -2.863610    1.095478
   H     5.330716   -0.877827    0.626923
   H     5.811559   -1.648352   -0.880626
   H     5.208226    0.004172   -0.900782
   P    -2.202589   -0.534774   -0.074366
   C    -2.970394    0.032508    1.545007
   C    -3.164243   -1.966066   -0.823893
   C    -2.020140    1.060670    2.161779
   H    -2.474862    1.450535    3.076275
   H    -1.063149    0.618837    2.434006
   H    -1.821373    1.901896    1.499608
   C    -4.341740    0.687183    1.393633
   H    -4.695300    0.979187    2.385976
   H    -4.302596    1.594621    0.791821
   H    -5.087417    0.024980    0.963219
   C    -3.072049   -1.155347    2.498968
   H    -2.129386   -1.702743    2.572078
   H    -3.319271   -0.787030    3.497843
   H    -3.853480   -1.855738    2.207019
   C    -4.680702   -1.858426   -0.718266
   H    -5.132113   -2.688747   -1.267881
   H    -5.029268   -1.927095    0.311185
   H    -5.060387   -0.933054   -1.155104
   C    -2.671588   -3.242106   -0.137465
   H    -3.136160   -4.107162   -0.617454
   H    -1.587387   -3.340827   -0.232662
   H    -2.924208   -3.276373    0.920401
   C    -2.789100   -2.073012   -2.302665
   H    -3.192832   -1.256191   -2.901367
   H    -1.709617   -2.128203   -2.449029
   H    -3.213964   -2.999015   -2.697152

ag-pcp-meoh.xyz
   86
 SCF Done:  E(RPBE1PBE) =  -1966.76699885     A.U. after    1 cycles            
   H     0.888025    0.447653   -2.884272
   H    -0.877408    0.403251   -2.900134
   H     3.318062    1.859318   -0.647655
   H    -3.405640    1.765237   -0.727293
   H     2.649844    1.037371   -2.033821
   H    -2.700767    0.926718   -2.088478
   H     0.028259   -0.793221   -1.993576
   H    -0.096522    5.041131    0.066877
   C     0.002450    0.314268   -2.268996
   C     2.455329    1.290570   -0.986981
   P    -2.300721   -0.336604   -0.076648
   C    -2.518736    1.222649   -1.050489
   P     2.317628   -0.310125   -0.063934
   Rh   -0.002218   -0.650717   -0.135216
   C     1.151012    3.372463   -0.388879
   C    -0.079784    4.003999   -0.249195
   C    -1.291302    3.360681   -0.481326
   C    -1.269109    2.038849   -0.915066
   C    -0.030804    1.410865   -1.202591
   C     1.177984    2.059565   -0.853119
   C     3.532908   -1.414976   -0.986353
   C    -3.438932   -1.559929   -0.938240
   C    -2.931060    0.068942    1.648349
   C     2.923855    0.072497    1.672272
   H     4.634575   -2.338268    0.652898
   H    -4.301931   -2.548998    0.813386
   H    -4.210337   -3.540994   -0.634809
   H     4.468098   -3.334490   -0.785103
   H    -2.750840   -3.226416    0.293382
   H     3.098839   -3.133652    0.306228
   H    -1.423692   -1.004332    2.777191
   H     1.763118   -1.561336    2.527158
   H     3.472126   -1.953406    2.317729
   H    -2.824547   -2.032283    2.324345
   H     2.977660   -0.858762    3.599167
   H    -2.956535   -0.837345    3.599448
   H     4.577740    0.131647   -2.134529
   H    -4.648223   -0.117834   -2.049805
   H     5.444026   -1.383717   -1.956905
   H    -5.349228   -1.720737   -1.898810
   H     5.358989   -0.264604   -0.602781
   H    -5.379851   -0.623121   -0.525857
   H    -4.998820   -0.641734    1.567059
   H     5.079547   -0.199756    1.468106
   H    -4.787402    1.024235    1.013012
   H     4.533156    1.438502    1.083459
   H    -4.690940    0.642734    2.727273
   H     4.583248    0.890070    2.753158
   H    -1.152552    1.294303    1.974195
   H     0.951083    0.801402    2.216924
   H     2.030070    2.079356    1.673039
   H    -2.592453    2.225114    1.573941
   H     3.464701   -2.576054   -2.794880
   H    -3.316412   -2.757856   -2.718122
   H    -2.512226   -1.204937   -2.890627
   H     2.510799   -1.103860   -2.896359
   H    -1.741516   -2.488381   -1.954785
   H     1.898363   -2.479671   -1.976466
   H    -2.443997    1.499275    3.168637
   H     2.270351    1.353154    3.263144
   C    -2.505971   -1.032201    2.622952
   C    -2.233395    1.349084    2.106481
   C     2.774316   -1.158324    2.567641
   C     1.986770    1.145283    2.228159
   C     3.947653   -2.618306   -0.144342
   C     2.799111   -1.918445   -2.230075
   C    -3.684509   -2.779118   -0.053912
   C    -2.699207   -2.023670   -2.194214
   C     4.793138   -0.676336   -1.435744
   C    -4.775962   -0.957345   -1.365645
   C    -4.438513    0.277894    1.728035
   C     4.360979    0.576071    1.729692
   C    -2.571170    4.127036   -0.319206
   H    -3.147557    4.135971   -1.246887
   H    -3.222030    3.716373    0.456689
   H    -2.363966    5.161683   -0.049779
   C     2.407374    4.137406   -0.093924
   H     2.990971    3.687855    0.713601
   H     3.058070    4.190586   -0.969599
   H     2.172232    5.157759    0.205091
   O    -0.016082   -2.380569    1.165142
   H    -0.813730   -2.373779    1.699696
   C     0.136309   -3.661936    0.555464
   H     1.106295   -3.668841    0.068025
   H     0.108972   -4.440800    1.319200
   H    -0.637618   -3.838974   -0.192922

ag-co-pcp.xyz
   82
 SCF Done:  E(RPBE1PBE) =  -1964.42579359     A.U. after    2 cycles            
   C     1.269497    1.957185   -1.003757
   C     1.290062    3.265378   -0.522746
   C     0.075006    3.896626   -0.284046
   C    -1.157388    3.273344   -0.444945
   C    -1.183693    1.985197   -0.981680
   C     0.032711    1.372184   -1.362076
   C    -2.462820    1.205189   -1.125225
   Rh   -0.013954   -0.648617   -0.097122
   C     0.021308    0.258054   -2.392441
   C     2.567532    4.026038   -0.322508
   C    -2.404276    4.020747   -0.078681
   C     2.516553    1.123702   -1.099540
   P     2.312203   -0.395179   -0.046515
   H    -3.331530    1.788626   -0.834543
   H    -2.625823    0.900555   -2.160060
   H     2.694739    0.774404   -2.119860
   H     3.404910    1.679358   -0.806099
   H    -2.176790    5.069642    0.105569
   H    -3.154666    3.980560   -0.869889
   H    -2.862514    3.626367    0.831564
   H     3.134319    4.091270   -1.253942
   H     2.357956    5.042217    0.007856
   H     3.226899    3.573015    0.420825
   H     0.089223    4.920429    0.073547
   H     0.053355   -0.814260   -2.045658
   H    -0.873260    0.324236   -3.005013
   H     0.890474    0.352916   -3.039010
   C     2.962004    0.060808    1.651231
   C     3.373216   -1.683407   -0.902171
   C     2.674282   -1.051533    2.659264
   C     3.614164   -2.875662    0.019100
   C     2.585309   -2.172399   -2.117446
   C     4.709758   -1.120329   -1.383206
   C     4.453721    0.378571    1.651324
   C     2.175475    1.288112    2.110222
   H     1.099024    1.124265    2.039406
   H     2.423315    1.485007    3.156081
   H     2.420673    2.179000    1.540186
   H     4.723541    0.787905    2.628083
   H     5.062038   -0.511778    1.495388
   H     4.730053    1.121971    0.901298
   H     1.604534   -1.201608    2.793434
   H     3.126589   -2.005690    2.402954
   H     3.082641   -0.742749    3.624850
   H     3.179921   -2.927688   -2.636995
   H     1.637402   -2.628231   -1.827716
   H     2.385037   -1.374647   -2.834163
   H     2.686825   -3.262892    0.445136
   H     4.069592   -3.679918   -0.563725
   H     4.299302   -2.635269    0.830836
   H     5.332103   -0.754937   -0.569895
   H     5.261560   -1.919184   -1.885213
   H     4.585384   -0.314012   -2.107178
   P    -2.330511   -0.337010   -0.100735
   C    -3.023315    0.133879    1.581664
   C    -3.373668   -1.641791   -0.953475
   C    -1.946510    0.961395    2.288988
   H    -2.348893    1.311397    3.243250
   H    -1.058870    0.362082    2.491811
   H    -1.635252    1.833220    1.713923
   C    -4.306717    0.959182    1.507019
   H    -4.636684    1.168028    2.527703
   H    -4.156751    1.921749    1.020247
   H    -5.119143    0.443232    1.001267
   C    -3.280748   -1.117524    2.418137
   H    -2.412917   -1.776117    2.462213
   H    -3.504913   -0.805453    3.441197
   H    -4.135870   -1.688378    2.058546
   C    -4.869803   -1.356843   -0.872547
   H    -5.400530   -2.090890   -1.484145
   H    -5.251829   -1.445536    0.143100
   H    -5.123883   -0.366921   -1.256390
   C    -3.056909   -3.009764   -0.347585
   H    -3.662037   -3.762761   -0.858423
   H    -2.008746   -3.271520   -0.494092
   H    -3.279648   -3.074382    0.714472
   C    -2.961930   -1.702600   -2.424954
   H    -3.249790   -0.814221   -2.987784
   H    -1.891072   -1.871757   -2.540720
   H    -3.475234   -2.549599   -2.885952
   C    -0.055587   -2.045196    1.034002
   O    -0.088200   -2.966466    1.714928

ag-c2h4-pcp.xyz
   86
 SCF Done:  E(RPBE1PBE) =  -1929.67432463     A.U. after   16 cycles            
   C     0.046554    0.044658   -2.340343
   H     0.930906    0.108564   -2.968968
   H     0.092615   -0.992093   -1.896929
   H    -0.826143    0.021918   -2.985967
   C     2.464434    1.118322   -1.135037
   C     1.182021    1.886896   -1.046664
   C    -1.307856    3.153700   -0.692749
   C    -0.014712    1.232281   -1.407396
   C     1.137736    3.210036   -0.605126
   C    -0.102920    3.817613   -0.479437
   C    -1.267608    1.829875   -1.128678
   C     2.380296    4.001286   -0.323758
   H    -0.138297    4.858734   -0.177120
   C    -2.492529    0.970656   -1.262113
   C    -2.580331    3.914495   -0.467203
   H     2.955543    3.592083    0.509766
   H     2.127680    5.029554   -0.069605
   H     3.042468    4.028381   -1.191888
   H    -2.934520    3.814929    0.562091
   H    -3.383821    3.598575   -1.131660
   H    -2.412635    4.977158   -0.641450
   Rh    0.015276   -0.684776    0.016467
   P     2.376759   -0.356623   -0.013891
   H     3.331792    1.733130   -0.909433
   H     2.619471    0.731577   -2.144427
   H    -2.565111    0.526033   -2.256282
   H    -3.410941    1.527610   -1.107984
   C     3.091843    0.234107    1.623211
   C     3.524849   -1.586815   -0.870343
   C     3.254108   -0.927696    2.610632
   C     2.057460    1.208813    2.192198
   C     4.437560    0.940918    1.497374
   C     4.024937   -2.675648    0.077497
   C     4.742966   -0.908538   -1.498761
   C     2.715043   -2.253186   -1.982917
   H     1.894529    2.068806    1.546699
   H     2.414385    1.574545    3.158258
   H     1.091834    0.724744    2.338725
   H     4.412892    1.796496    0.822856
   H     5.227298    0.265529    1.171034
   H     4.724135    1.317458    2.483096
   H     3.252655   -0.522917    3.625500
   H     4.196964   -1.450618    2.473978
   H     2.456780   -1.666038    2.551448
   H     4.782589   -2.299516    0.761316
   H     4.489989   -3.462791   -0.520899
   H     3.232609   -3.137585    0.665454
   H     4.476485   -0.221301   -2.301123
   H     5.376799   -1.682143   -1.940235
   H     5.347132   -0.368009   -0.772839
   H     2.365659   -1.537882   -2.728097
   H     1.853145   -2.794347   -1.591533
   H     3.357508   -2.968473   -2.502125
   C    -3.370397   -1.808489   -0.806912
   C    -3.174482    0.277684    1.509168
   C    -4.779515   -1.369920   -1.193528
   C    -2.114587    1.126332    2.215864
   H    -5.264486   -2.182156   -1.741714
   H    -5.395149   -1.160201   -0.319666
   H    -4.784944   -0.492494   -1.842248
   H    -2.576156    1.620259    3.075245
   H    -1.286622    0.517967    2.577624
   H    -1.700949    1.897225    1.565591
   C    -0.139896   -1.755234    1.810718
   C     0.195253   -2.621847    0.753967
   H     0.596424   -1.466631    2.547672
   H    -1.145297   -1.773571    2.202242
   H    -0.547447   -3.283610    0.324393
   H     1.205176   -3.000573    0.665309
   P    -2.351782   -0.424143   -0.044639
   C    -2.619179   -2.253513   -2.062935
   H    -2.555840   -1.470687   -2.819154
   H    -1.609766   -2.594088   -1.828242
   H    -3.159507   -3.088970   -2.514164
   C    -3.455481   -3.013619    0.131426
   H    -4.153608   -2.857662    0.948766
   H    -3.811781   -3.874355   -0.439870
   H    -2.490085   -3.282477    0.558562
   C    -3.661934   -0.811423    2.466284
   H    -3.882469   -0.339852    3.427211
   H    -4.585885   -1.267466    2.114173
   H    -2.941334   -1.604485    2.654510
   C    -4.382736    1.161427    1.199137
   H    -5.137755    0.652680    0.602608
   H    -4.850173    1.439755    2.147143
   H    -4.112187    2.086653    0.697853

PCN
pcn.xyz
   67
 SCF Done:  E(RPBE1PBE) =  -1296.98642966     A.U. after    1 cycles            
   H     0.187154   -0.844004   -2.321974
   H    -1.558653   -1.043490   -2.423822
   H     1.714569    0.582033   -2.045518
   H     2.278687    1.639296   -0.782128
   H    -0.687147   -1.648453   -1.027329
   H    -4.336238    0.488284   -0.759084
   H    -3.422077   -0.363474   -1.983572
   H    -1.522525    4.010321    0.386486
   N    -3.261673   -1.231960   -0.120346
   C    -3.389015   -0.038042   -0.938537
   C    -0.734356   -0.828649   -1.742505
   P     2.086900   -0.710910   -0.079697
   C     1.571016    0.839335   -0.991641
   C    -1.357899    3.011733   -0.005521
   C    -2.451220    2.179563   -0.195955
   C    -2.236748    0.909726   -0.737732
   C    -0.936544    0.493569   -1.062909
   C     0.161843    1.317008   -0.774069
   C    -0.060055    2.608432   -0.276572
   C     3.710363   -1.042253   -0.995810
   C    -3.317522   -0.945898    1.298204
   C     1.058285    3.578464   -0.027601
   C    -3.815700    2.677099    0.185731
   C    -4.111117   -2.317634   -0.565281
   C     2.445443   -0.122204    1.675457
   H    -4.491160    2.728889   -0.671518
   H    -4.290129    2.031420    0.928819
   H    -3.746263    3.678119    0.612132
   H     0.658932    4.539708    0.295801
   H     1.745091    3.232036    0.749637
   H     1.654173    3.751614   -0.927009
   H     4.170647   -2.014375   -2.869397
   H     2.723700   -2.658969   -2.075022
   H     2.660223   -1.110542   -2.920693
   H     3.984172   -2.881858    0.141690
   H     5.374635   -2.396382   -0.834778
   H     5.025887   -1.551372    0.669698
   H     4.874289    0.735340   -0.481088
   H     5.451153   -0.148911   -1.891589
   H     4.018339    0.862133   -2.018721
   H     0.289869   -0.222437    1.995669
   H     1.195042    0.608309    3.269428
   H     0.879022    1.412654    1.730146
   H     3.567935    1.259530    2.889339
   H     4.537867    0.482234    1.642838
   H     3.416018    1.776245    1.211150
   H     1.956136   -2.106169    2.418231
   H     3.692610   -1.826597    2.276780
   H     2.786418   -1.064671    3.581675
   H    -6.151675   -2.986112   -0.800692
   H    -5.907754   -1.980565    0.624501
   H    -5.963406   -1.243084   -0.978672
   H    -1.827372   -2.405756    1.830682
   H    -2.760098   -1.780501    3.200437
   H    -3.482087   -2.960627    2.114820
   H    -2.675549   -0.078863    1.470464
   H    -4.330158   -0.647611    1.624689
   H    -3.872480   -2.501063   -1.617819
   H    -3.816184   -3.223120   -0.029588
   C     1.123920    0.457160    2.187723
   C     2.743315   -1.357388    2.527713
   C     4.551648    0.177226   -1.358788
   C     4.565783   -2.022459   -0.199125
   C     3.282969   -1.746246   -2.287593
   C    -2.821371   -2.092734    2.156306
   C    -5.616581   -2.114118   -0.419237
   C     3.554643    0.904678    1.853205

ag-pcn.xyz
   68
 SCF Done:  E(RPBE1PBE) =  -1407.39396451     A.U. after   16 cycles            
   H    -1.574333    4.343654    0.037363
   P     1.877758   -0.217978   -0.007723
   N    -2.406112   -1.126084    0.089964
   H     2.092104    1.021752   -2.076103
   H     2.491396    2.065189   -0.730407
   H    -3.050895   -0.467533   -1.787440
   H    -3.937487    0.247411   -0.463603
   C     1.786005    1.305741   -1.064506
   C    -2.939466   -0.048769   -0.785447
   C    -1.983301    1.106175   -0.794080
   C    -2.308028    2.368345   -0.306759
   C    -1.313105    3.341099   -0.281822
   C     0.017423    3.066081   -0.588221
   C     0.361177    1.782200   -1.000678
   C    -0.664602    0.828555   -1.235992
   H    -0.181165   -1.373401   -1.864711
   H     0.410617   -0.080029   -2.877660
   H    -1.317089   -0.464374   -2.840582
   C    -0.427390   -0.320635   -2.230345
   Rh   -0.257275   -0.921001   -0.007085
   C    -2.627256   -0.832697    1.521401
   C    -2.826872   -2.480809   -0.329605
   C     3.265833   -1.231292   -0.742842
   C     2.232649    0.298440    1.756015
   C     1.039862    4.156693   -0.468255
   C    -3.689927    2.705239    0.171245
   H    -2.274047    0.188562    1.678448
   H    -1.958334   -1.491443    2.087952
   H    -4.357693   -2.014405    2.122711
   H    -4.767867   -0.410626    1.494840
   H    -4.049621   -0.581049    3.090620
   H    -4.968565   -2.487827    0.133095
   H    -4.424808   -3.727891   -0.989129
   H    -4.589530   -2.070434   -1.538462
   H    -2.532568   -3.160208    0.473913
   H    -2.215397   -2.740618   -1.197505
   H     1.878387   -2.457608   -1.898189
   H     2.483606   -1.045621   -2.784370
   H     3.535212   -2.422994   -2.505541
   H     2.734410   -2.986998    0.436899
   H     4.316811   -3.056333   -0.334851
   H     4.096794   -2.068586    1.101762
   H     5.255970   -1.028721   -1.515258
   H     4.293160    0.425150   -1.730889
   H     4.956433    0.029479   -0.143082
   H     2.455382   -1.772635    2.470981
   H     0.791517   -1.170636    2.468085
   H     1.932226   -0.608874    3.688560
   H     4.377781   -0.095122    1.923116
   H     3.737507    1.073437    3.069244
   H     3.982830    1.546072    1.392070
   H     1.391617    1.665252    3.174611
   H     0.256089    1.232008    1.886909
   H     1.565268    2.369914    1.572043
   H     1.614359    4.268082   -1.389625
   H     1.756296    3.973719    0.336999
   H     0.558216    5.110632   -0.258841
   H    -3.987649    2.084523    1.020285
   H    -4.438241    2.566945   -0.611975
   H    -3.740791    3.743682    0.494683
   C    -4.288608   -2.687295   -0.691238
   C    -4.035803   -0.975393    2.073712
   C     1.301515    1.459299    2.105092
   C     1.839817   -0.890935    2.636605
   C     3.667963    0.722820    2.035920
   C     3.616047   -2.395198    0.180748
   C     2.745636   -1.815517   -2.057062
   C     4.506404   -0.391176   -1.039222

ag-pcn-meoh.xyz
   74
 SCF Done:  E(RPBE1PBE) =  -1523.07277475     A.U. after    1 cycles            
   C     0.180143    2.042716   -0.891210
   C    -0.149270    3.268081   -0.321252
   C    -1.477355    3.511584    0.023663
   C    -2.474856    2.548404   -0.088781
   C    -2.143782    1.316186   -0.646445
   C    -0.843835    1.101870   -1.153272
   C    -3.088129    0.155148   -0.712560
   Rh   -0.282468   -0.788893   -0.118589
   C     0.881028    4.328035   -0.070090
   C    -0.622432    0.024680   -2.205253
   C    -3.871886    2.879820    0.346562
   C     1.591858    1.596305   -1.147454
   P     1.831035    0.014799   -0.198544
   H    -0.266435   -1.043061   -1.915450
   H    -4.036907    0.384972   -0.226445
   H    -3.331424   -0.085637   -1.750964
   H     1.759579    1.382067   -2.204849
   H     2.327156    2.343532   -0.862938
   H    -1.545735   -0.162722   -2.748259
   H     0.147789    0.340300   -2.902310
   H    -3.914670    3.886703    0.759050
   H    -4.572195    2.836454   -0.490681
   H    -4.250754    2.199088    1.113150
   H     1.513751    4.496880   -0.942975
   H     0.403553    5.273857    0.181991
   H     1.536714    4.065148    0.764636
   H    -1.737048    4.482923    0.429097
   C     2.498986    0.570761    1.474463
   C     3.117108   -0.992263   -1.130686
   H     0.584575    0.347370    2.482509
   H     1.680471    1.519715    3.218000
   H     0.793086    1.929283    1.743259
   H     3.915172    1.882804    2.394094
   H     4.428844    1.371757    0.793342
   H     3.168128    2.592839    0.976897
   H     2.359457   -1.445119    2.298262
   H     4.002398   -0.981023    1.825674
   H     3.278017   -0.294937    3.270946
   H     3.392856   -1.745933   -3.113418
   H     1.704479   -1.431803   -2.741786
   H     2.811738   -0.091438   -3.110542
   H     2.072681   -2.842679   -0.730675
   H     3.774338   -3.039110   -1.165042
   H     3.341135   -2.497739    0.454378
   H     4.947387   -0.493351   -0.040028
   H     5.182560   -1.019913   -1.698901
   H     4.585975    0.604721   -1.380962
   C     3.066828   -0.617765    2.248037
   C     3.071821   -2.423994   -0.597223
   C     2.717452   -1.053165   -2.605736
   C     4.532767   -0.432336   -1.044745
   C     3.563122    1.662598    1.382834
   C     1.313725    1.127386    2.265526
   N    -2.492365   -1.074716   -0.092608
   C    -2.834615   -2.279328   -0.886124
   C    -2.979312   -1.244221    1.290518
   H    -2.419623   -2.127497   -1.883143
   H    -2.284188   -3.113403   -0.446637
   C    -4.309201   -2.626392   -0.993015
   H    -4.072256   -1.314027    1.284473
   H    -2.613756   -2.215252    1.634681
   C    -2.564676   -0.152232    2.251115
   H    -4.424261   -3.466891   -1.678466
   H    -4.740699   -2.926458   -0.038535
   H    -4.898618   -1.799313   -1.391654
   H    -2.879501   -0.418166    3.261426
   H    -1.487056    0.020069    2.239470
   H    -3.023281    0.802928    2.004879
   O     0.059279   -2.091292    1.592550
   C     0.039098   -3.516880    1.504860
   H     0.444687   -3.950766    2.420011
   H    -0.972826   -3.890700    1.336385
   H     0.668210   -3.790594    0.663865
   H    -0.423152   -1.814316    2.374322

ag-co-pcn.xyz
   70
 SCF Done:  E(RPBE1PBE) =  -1520.72595325     A.U. after    1 cycles            
   C    -0.731489    0.009003   -2.382881
   H     0.000890    0.368968   -3.101981
   H    -0.408598   -1.018873   -2.117617
   H    -1.686585   -0.094445   -2.894952
   C     1.589924    1.454308   -1.202058
   C     0.182508    1.935999   -1.000599
   C    -2.420870    2.465932   -0.063876
   C    -0.870815    1.023155   -1.253516
   C    -0.117907    3.189286   -0.473594
   C    -1.424806    3.435137   -0.059953
   C    -2.130067    1.231693   -0.648845
   C     0.902877    4.285733   -0.393687
   H    -1.663918    4.418593    0.329491
   C    -3.098251    0.083435   -0.646688
   C    -3.779005    2.798033    0.479333
   H     1.741521    4.046770    0.263839
   H     0.450145    5.202486   -0.019122
   H     1.321899    4.500469   -1.378889
   H    -4.074318    2.143909    1.302637
   H    -4.549502    2.714345   -0.290059
   H    -3.799354    3.820173    0.853941
   Rh   -0.322813   -0.812015   -0.003740
   P     1.813614   -0.046827   -0.118089
   H     2.330243    2.219605   -0.977100
   H     1.773517    1.130380   -2.229427
   H    -3.367740   -0.189189   -1.669229
   H    -4.026688    0.352257   -0.143708
   C     2.452001    0.564293    1.533032
   C     3.081475   -1.073980   -1.040057
   C     2.463022   -0.571529    2.556194
   C     1.460519    1.610221    2.040838
   C     3.840456    1.187759    1.435737
   C     3.677538   -2.151149   -0.137959
   C     4.203831   -0.216730   -1.626166
   C     2.347271   -1.766442   -2.188441
   H     1.486203    2.524119    1.455415
   H     1.728762    1.867452    3.068326
   H     0.437172    1.230862    2.040347
   H     3.898736    1.966442    0.673211
   H     4.612803    0.446701    1.233636
   H     4.081423    1.653155    2.394663
   H     2.870839   -0.178267    3.490721
   H     3.073452   -1.421806    2.264233
   H     1.454685   -0.925862    2.765136
   H     4.328787   -1.733094    0.628168
   H     4.286468   -2.817718   -0.753558
   H     2.913603   -2.761681    0.345280
   H     3.837038    0.518483   -2.343356
   H     4.891125   -0.873693   -2.165212
   H     4.781151    0.305280   -0.866607
   H     1.905269   -1.058085   -2.890638
   H     1.561620   -2.428272   -1.822168
   H     3.066977   -2.368214   -2.748163
   C     0.148519   -2.258520    0.968147
   O     0.415371   -3.204515    1.555132
   N    -2.504611   -1.121182    0.013854
   C    -2.839745   -2.352013   -0.750085
   C    -2.992267   -1.260364    1.408166
   H    -2.408266   -2.235479   -1.745058
   H    -2.307751   -3.174715   -0.270953
   C    -4.316393   -2.682243   -0.863630
   H    -4.087292   -1.245971    1.399514
   H    -2.685444   -2.253305    1.742933
   C    -2.478550   -0.221566    2.376511
   H    -4.430952   -3.554757   -1.507832
   H    -4.762333   -2.929260    0.099009
   H    -4.892090   -1.870976   -1.312223
   H    -2.917726   -0.404810    3.358230
   H    -1.393063   -0.273241    2.466377
   H    -2.739671    0.792055    2.078823

ag-c2h4-pcn.xyz
   74
 SCF Done:  E(RPBE1PBE) =  -1485.98184614     A.U. after    1 cycles            
   C    -0.646600   -0.121228   -2.303359
   H     0.111332    0.188434   -3.018595
   H    -0.331560   -1.141940   -1.976308
   H    -1.584493   -0.260014   -2.836194
   C     1.639024    1.355824   -1.181811
   C     0.243878    1.869633   -1.013222
   C    -2.383365    2.510634   -0.233960
   C    -0.811876    0.956553   -1.240812
   C    -0.048281    3.156871   -0.572179
   C    -1.364883    3.456618   -0.231435
   C    -2.093889    1.237128   -0.724107
   C     0.997470    4.230445   -0.506621
   H    -1.596982    4.465495    0.091375
   C    -3.084636    0.115949   -0.723448
   C    -3.757570    2.900238    0.224753
   H     1.795737    4.007335    0.205008
   H     0.553689    5.178841   -0.207751
   H     1.470043    4.376481   -1.480189
   H    -4.106739    2.292283    1.062476
   H    -4.492693    2.796835   -0.576304
   H    -3.770350    3.939488    0.549423
   Rh   -0.325355   -0.881931    0.030053
   P     1.836071   -0.126463   -0.067486
   H     2.389969    2.111738   -0.964709
   H     1.825954    1.015237   -2.203056
   H    -3.257758   -0.235118   -1.742980
   H    -4.052879    0.442893   -0.344431
   C     2.502584    0.599170    1.538908
   C     3.157777   -1.120714   -0.969506
   C     2.663011   -0.453838    2.637478
   C     1.463936    1.603000    2.039490
   C     3.840882    1.310384    1.352378
   C     3.801810   -2.156090   -0.049422
   C     4.260102   -0.241741   -1.564702
   C     2.468747   -1.840813   -2.129908
   H     1.400956    2.487221    1.412906
   H     1.753192    1.927077    3.042384
   H     0.469890    1.156906    2.098596
   H     3.844708    2.018387    0.523183
   H     4.660775    0.607711    1.210149
   H     4.056956    1.876763    2.261878
   H     3.223228    0.000935    3.458258
   H     3.205128   -1.343648    2.327949
   H     1.698585   -0.749982    3.042159
   H     4.458166   -1.692841    0.686408
   H     4.416971   -2.826776   -0.654430
   H     3.074095   -2.770345    0.481591
   H     3.878248    0.476583   -2.290132
   H     4.959405   -0.891410   -2.097665
   H     4.829006    0.299883   -0.813995
   H     2.045610   -1.143241   -2.854195
   H     1.676425   -2.508484   -1.796759
   H     3.214678   -2.437691   -2.659886
   N    -2.598072   -1.045322    0.081044
   C    -3.051141   -2.311632   -0.542284
   C    -3.133447   -0.961798    1.461570
   H    -2.567616   -2.374930   -1.519671
   H    -2.651293   -3.122869    0.066637
   C    -4.551260   -2.491143   -0.693036
   H    -4.212722   -0.786164    1.405478
   H    -3.008290   -1.947360    1.912616
   C    -2.491990    0.082577    2.344710
   H    -4.741650   -3.437729   -1.200198
   H    -5.063699   -2.530251    0.267939
   H    -5.007302   -1.703756   -1.294499
   H    -2.961091    0.050758    3.329413
   H    -1.425480   -0.111274    2.461351
   H    -2.605582    1.090275    1.952281
   C    -0.128400   -2.256972    1.605363
   C     0.112280   -2.884318    0.371579
   H     0.692857   -2.092535    2.285256
   H    -1.080296   -2.395858    2.102319
   H    -0.646659   -3.502901   -0.095327
   H     1.120977   -3.167758    0.104337

SCS
scs.xyz
   57
 SCF Done:  E(RPBE1PBE) =  -2222.63184725     A.U. after    1 cycles            
   C    -0.140856   -2.064761   -1.672941
   C    -1.306066   -1.515909   -1.178902
   C    -1.286286   -0.516615   -0.205864
   C    -0.051037   -0.060402    0.304357
   C     1.135332   -0.625388   -0.211987
   C     1.070916   -1.610069   -1.194609
   H    -2.245589   -1.876764   -1.570627
   H     1.975679   -2.035026   -1.601747
   H    -0.177104   -2.836827   -2.431286
   C    -0.000932    0.995913    1.362611
   H     1.015229    1.236434    1.657133
   H    -0.514916    1.901620    1.043464
   H    -0.526416    0.655958    2.254289
   C    -3.272031    1.423670   -1.061244
   H    -4.260548    1.794290   -0.770114
   C    -4.138327   -1.191509   -0.032091
   H    -4.022892   -1.543206   -1.059349
   C     2.835241    1.631693   -0.486666
   H     1.857081    2.032028   -0.203180
   C     4.018399   -1.110915   -0.564534
   H     3.735019   -1.146804   -1.620207
   P     2.799518   -0.038039    0.312051
   P    -2.930511    0.175505    0.253401
   S     3.163619   -0.040443    2.227317
   S    -3.179508    0.910957    2.040175
   C     2.880910    1.539281   -2.005830
   H     2.105966    0.878985   -2.399512
   H     2.725380    2.529116   -2.440714
   H     3.849022    1.178114   -2.357276
   C     3.893549    2.559172    0.088569
   H     4.897156    2.287737   -0.238466
   H     3.701063    3.581909   -0.243825
   H     3.878807    2.537145    1.178359
   C    -3.334539    0.854243   -2.470213
   H    -4.089120    0.073710   -2.576125
   H    -3.587333    1.650882   -3.173892
   H    -2.369811    0.443348   -2.774420
   C    -2.286375    2.579050   -0.972605
   H    -2.262772    3.000560    0.032461
   H    -1.278606    2.254333   -1.243667
   H    -2.578069    3.368277   -1.668991
   C    -3.864016   -2.333734    0.935789
   H    -4.593838   -3.131504    0.781813
   H    -2.865810   -2.754459    0.807201
   H    -3.950556   -1.980265    1.964460
   C    -5.556476   -0.659147    0.129843
   H    -6.266201   -1.482198    0.021412
   H    -5.686148   -0.216533    1.118270
   H    -5.804994    0.095427   -0.618206
   C     5.415929   -0.511041   -0.457214
   H     6.144351   -1.225834   -0.846277
   H     5.520025    0.412006   -1.025801
   H     5.663491   -0.305592    0.585823
   C     4.012855   -2.511971    0.038096
   H     4.338619   -2.464025    1.077840
   H     3.029703   -2.982713    0.027387
   H     4.706110   -3.149702   -0.515269

ag-scs.xyz
   58
 SCF Done:  E(RPBE1PBE) =  -2333.01007987     A.U. after    4 cycles            
   C     1.219637    0.825015    0.614786
   C     1.241431    2.195814    0.813241
   C     0.080034    2.916204    1.051608
   C    -1.130170    2.266752    0.873943
   C    -1.197290    0.896002    0.664667
   C    -0.008819    0.087689    0.763446
   H     2.184662    2.724232    0.774701
   H     0.117517    3.975693    1.261592
   H    -2.044001    2.848463    0.885725
   P    -2.733264    0.199523    0.063802
   P     2.694047   -0.010194    0.033185
   S     2.149921   -1.777090   -0.794615
   S    -2.483534   -1.767023   -0.299905
   C    -4.058966    0.494514    1.278706
   H    -4.119064    1.584778    1.371020
   C     3.853276   -0.340177    1.411155
   H     3.328942   -1.144846    1.939654
   C     3.503182    0.963666   -1.301279
   H     4.187447    0.205044   -1.701282
   C    -3.197806    1.022156   -1.514096
   H    -4.046525    0.406086   -1.833435
   Rh   -0.160358   -1.637214   -0.531989
   C    -0.010359   -1.227648    1.522862
   H    -0.046319   -2.340641    0.971571
   H     0.913360   -1.365210    2.077926
   H    -0.885368   -1.324227    2.155985
   C     5.168087   -0.905794    0.887429
   H     5.767845   -1.260781    1.726705
   H     5.007230   -1.749411    0.214391
   H     5.753676   -0.149618    0.362998
   C     4.033774    0.825850    2.373798
   H     3.081083    1.181452    2.766335
   H     4.639464    0.494486    3.219068
   H     4.551473    1.667797    1.915004
   C     4.324739    2.177929   -0.887643
   H     5.073533    1.949845   -0.131827
   H     4.853417    2.548571   -1.767906
   H     3.702354    2.996418   -0.527500
   C     2.489228    1.310224   -2.384128
   H     1.926277    0.434162   -2.705701
   H     1.787267    2.069347   -2.035285
   H     3.015678    1.711398   -3.251433
   C    -3.662802   -0.094112    2.625635
   H    -3.568297   -1.179526    2.561762
   H    -2.721070    0.320436    2.988981
   H    -4.434127    0.132355    3.363151
   C    -5.390833   -0.049331    0.777365
   H    -5.333267   -1.126511    0.609428
   H    -6.161073    0.128982    1.529082
   H    -5.716072    0.425930   -0.148574
   C    -2.085798    0.882318   -2.542633
   H    -1.200434    1.446885   -2.243185
   H    -1.804276   -0.161266   -2.692510
   H    -2.427383    1.273475   -3.502265
   C    -3.656405    2.467674   -1.373785
   H    -2.823970    3.129769   -1.134699
   H    -4.065708    2.800610   -2.329197
   H    -4.436942    2.597853   -0.623712

ag-meoh-scs.xyz
   64
 SCF Done:  E(RPBE1PBE) =  -2448.71010884     A.U. after    1 cycles            
   C    -0.035963   -2.605125    2.021456
   C    -1.216432   -2.152148    1.457929
   C    -1.226533   -1.314719    0.349987
   C    -0.002133   -0.935409   -0.292892
   C     1.194435   -1.258399    0.429005
   C     1.156185   -2.092536    1.535610
   Rh   -0.051583    1.284033   -0.734162
   H    -2.153349   -2.439057    1.919319
   H     2.074470   -2.334069    2.056165
   H    -0.047200   -3.272474    2.871595
   C     0.043669   -0.609147   -1.750053
   H     0.962465   -0.953175   -2.217999
   H    -0.820013   -0.997536   -2.280499
   H     0.041324    0.536062   -2.200455
   C    -3.911711   -1.552097   -0.992232
   H    -4.773948   -0.904538   -1.184476
   C    -3.569904   -0.075772    1.541432
   H    -3.710537   -1.029491    2.058097
   C     3.673534   -1.452507   -1.155491
   H     2.883726   -1.775985   -1.842854
   C     3.665716   -0.216786    1.586603
   H     3.827286   -1.231220    1.964299
   P     2.727970   -0.409639    0.024985
   P    -2.765475   -0.474701   -0.057406
   S     2.301379    1.404214   -0.756868
   S    -2.389033    1.225474   -1.066189
   C     4.236070   -2.689815   -0.465675
   H     3.471223   -3.246451    0.078487
   H     4.657311   -3.360072   -1.216583
   H     5.038982   -2.431659    0.226538
   C     4.715434   -0.695169   -1.966494
   H     5.079729   -1.341731   -2.766681
   H     4.295823    0.203267   -2.418404
   H     5.574466   -0.404932   -1.363110
   C     5.019295    0.436096    1.329105
   H     5.504992    0.632927    2.286106
   H     5.685256   -0.196691    0.745192
   H     4.905071    1.390727    0.811977
   C     2.855722    0.583560    2.598519
   H     3.407510    0.633479    3.538514
   H     2.707886    1.603485    2.240872
   H     1.878492    0.145469    2.799051
   C    -3.308828   -1.968406   -2.325455
   H    -3.021591   -1.105305   -2.926145
   H    -2.437057   -2.609837   -2.175023
   H    -4.043344   -2.542966   -2.891868
   C    -4.349377   -2.760362   -0.174180
   H    -4.847001   -2.484740    0.755783
   H    -5.054413   -3.353406   -0.758958
   H    -3.499725   -3.404452    0.061508
   C    -4.930185    0.565519    1.294935
   H    -5.371108    0.849125    2.251803
   H    -4.829748    1.470479    0.692533
   H    -5.629577   -0.106162    0.796706
   C    -2.669856    0.821482    2.378617
   H    -2.507330    1.775100    1.875216
   H    -3.150704    1.019856    3.337784
   H    -1.697540    0.368130    2.570892
   O    -0.076890    2.913854    0.593400
   C    -0.861710    4.091994    0.362250
   H     0.842426    3.154024    0.746916
   H    -0.799364    4.742676    1.234549
   H    -0.521477    4.616894   -0.530710
   H    -1.886604    3.760497    0.221330

ag-co-scs.xyz
   60
 SCF Done:  E(RPBE1PBE) =  -2446.33784499     A.U. after    1 cycles            
   C    -0.102112   -2.383231    2.199993
   C    -1.278067   -1.966216    1.603307
   C    -1.267027   -1.250482    0.410806
   C    -0.041099   -0.990454   -0.248539
   C     1.147432   -1.242536    0.477077
   C     1.101388   -1.951279    1.670871
   Rh   -0.042542    1.358653   -0.735445
   H    -2.216700   -2.184283    2.094879
   H     2.013166   -2.156576    2.215187
   H    -0.124567   -2.965533    3.111241
   C     0.008901   -0.766826   -1.750611
   H     0.911337   -1.220627   -2.153097
   H    -0.863488   -1.220319   -2.210684
   H     0.030214    0.258143   -2.234205
   C    -3.952362   -1.471193   -0.947708
   H    -4.797877   -0.810181   -1.167386
   C    -3.582065    0.126032    1.509289
   H    -3.748653   -0.791518    2.080416
   C     3.659311   -1.577295   -1.040248
   H     2.890039   -1.959721   -1.720934
   C     3.577059   -0.066878    1.572810
   H     3.720652   -1.030841    2.070263
   P     2.696563   -0.417063    0.003893
   P    -2.786484   -0.372827   -0.065866
   S     2.304244    1.314880   -0.947014
   S    -2.362061    1.268410   -1.148457
   C    -0.087446    2.937039    0.154149
   O    -0.117769    3.911811    0.740854
   C     4.196064   -2.745428   -0.222018
   H     3.414134   -3.248238    0.349609
   H     4.634260   -3.483946   -0.895076
   H     4.980652   -2.426933    0.465930
   C     4.728458   -0.896021   -1.884377
   H     5.122904   -1.616651   -2.602629
   H     4.324704   -0.049549   -2.439503
   H     5.563288   -0.542442   -1.281179
   C     4.943371    0.549451    1.289627
   H     5.390227    0.860025    2.235200
   H     5.629883   -0.149487    0.814931
   H     4.852660    1.435681    0.659093
   C     2.736968    0.854469    2.449223
   H     3.251369    1.007580    3.399040
   H     2.616077    1.825639    1.968385
   H     1.745575    0.453906    2.659879
   C    -3.373136   -1.969439   -2.263100
   H    -3.053300   -1.147302   -2.903493
   H    -2.530611   -2.643464   -2.089503
   H    -4.134871   -2.536132   -2.800467
   C    -4.418411   -2.622415   -0.064927
   H    -4.902941   -2.284394    0.851163
   H    -5.143565   -3.224192   -0.614882
   H    -3.586650   -3.278582    0.200321
   C    -4.929502    0.776456    1.214154
   H    -5.363991    1.129008    2.150675
   H    -4.809432    1.640067    0.557707
   H    -5.641984    0.087691    0.760137
   C    -2.677686    1.062076    2.299691
   H    -2.528421    1.996186    1.757452
   H    -3.153872    1.297166    3.252675
   H    -1.700061    0.626680    2.507402

ag-c2h4-scs.xyz
   64
 SCF Done:  E(RPBE1PBE) =  -2411.60076193     A.U. after    1 cycles            
   C    -1.253349   -1.187226   -0.414345
   C    -1.209127   -1.917283   -1.590789
   C    -0.000651   -2.257151   -2.178277
   C     1.166597   -1.767188   -1.638023
   C     1.167987   -1.064785   -0.430238
   C    -0.047845   -0.841375    0.267756
   H    -2.122337   -2.209693   -2.088029
   H     0.019476   -2.843024   -3.087583
   H     2.093282   -1.941063   -2.163296
   P     2.738267   -0.325300    0.127674
   P    -2.793930   -0.303593   -0.014385
   S    -2.298197    1.620991   -0.281238
   S     2.302912    1.549874    0.690179
   C     3.419871   -1.291082    1.532974
   H     2.735035   -1.022986    2.342724
   C    -3.344891   -0.649022    1.701803
   H    -2.620872   -0.075422    2.285613
   C    -4.065402   -0.781312   -1.244311
   H    -3.493893   -0.747646   -2.177124
   C     3.886187   -0.330160   -1.315770
   H     3.208786   -0.094835   -2.144118
   Rh    0.039745    1.492088    0.052599
   C    -0.075196   -0.402299    1.707535
   H    -0.793102   -0.999993    2.264562
   H     0.894515   -0.500730    2.179926
   H    -0.377642    0.664288    1.876468
   C     0.034055    3.579826    0.173474
   H     0.849838    3.941622    0.789862
   C     0.277112    3.160540   -1.149218
   H     1.284960    3.195705   -1.547921
   C     4.595229   -1.653025   -1.592314
   H     5.098971   -1.583217   -2.557987
   H     5.362408   -1.849623   -0.843901
   H     3.934240   -2.518043   -1.624758
   C     3.361112   -2.800826    1.340202
   H     4.087890   -3.149922    0.608830
   H     3.593866   -3.287501    2.289006
   H     2.371481   -3.137874    1.027885
   C     4.898323    0.807920   -1.217965
   H     5.467619    0.843985   -2.148352
   H     4.414255    1.771364   -1.072316
   H     5.605513    0.652099   -0.403548
   C     4.801454   -0.786247    1.934014
   H     5.086231   -1.244405    2.882392
   H     5.560382   -1.055491    1.199658
   H     4.815463    0.296103    2.070723
   C    -4.638633   -2.179157   -1.042076
   H    -5.308384   -2.207888   -0.182712
   H    -5.227635   -2.452692   -1.919216
   H    -3.875134   -2.945014   -0.899869
   C    -3.257830   -2.119109    2.093702
   H    -3.397869   -2.211810    3.172204
   H    -4.034078   -2.712124    1.612350
   H    -2.294444   -2.566443    1.840796
   C    -4.715750   -0.045909    1.984227
   H    -4.902697   -0.082630    3.058572
   H    -4.774906    0.997730    1.672782
   H    -5.512128   -0.606209    1.494991
   C    -5.163099    0.271598   -1.374232
   H    -5.768313    0.030215   -2.249560
   H    -5.823778    0.285570   -0.509545
   H    -4.750616    1.270047   -1.514592
   H    -0.941766    3.955780    0.459489
   H    -0.510528    3.217017   -1.892519
